# Supplementary material for: Stable Episomal Transfectant Leishmania infantum Promastigotes Over-Expressing the DEVH1 RNA Helicase Gene Down-Regulate Parasite Survival Genes
Source: Pathogens. 2022 Jul 4;11(7):761. doi: 10.3390/pathogens11070761 (PMC9323391; doi:10.3390/pathogens11070761)
Supplement: Supplementary file 1 [file pathogens-11-00761-s001.zip]

Archive with 2 entries (2 files):
- pathogens-1755623-supplementary.pdf
- Supplementary file S1.xlsx
