# Supplementary material for: Stable Episomal Transfectant Leishmania infantum Promastigotes Over-Expressing the DEVH1 RNA Helicase Gene Down-Regulate Parasite Survival Genes
Source: Pathogens. 2022 Jul 4;11(7):761. doi: 10.3390/pathogens11070761 (PMC9323391; doi:10.3390/pathogens11070761)
Supplement: Supplementary file 1 [file pathogens-11-00761-s001.zip › Supplementary file S1.xlsx]

## Sheet: Hoja1
Supplementary file S1
qRT-PCR calculations								Avg. Ct		m = ng cDNA		Efficiency		Q = Efficiency^-Ct		Qn = (Q/QgGAPDH)		Avg. Qn		SD Qn		Fold change	SD Fold change
		Ct pTEX-DEVH1			Ct pTEX			pTEX-DEVH1	pTEX	log m	m	pTEX-DEVH1	pTEX	pTEX-DEVH1	pTEX	pTEX-DEVH1	pTEX	pTEX-DEVH1	pTEX	pTEX-DEVH1	pTEX
Gene	cDNA conc	R1	R2	R3	R1	R2	R3
gGAPDH	10,00ng/10µL	26.4679	26.5308	26.7971	26.0892	26.855	26.766	26.5986	26.5701	1	10	2.01008	2.00319	8.60872e-09	9.62046e-09
	5ng/10µL	27.498	27.3974	27.5693	27.3249	27.4328	27.4951	27.4882	27.4176	0.69897	5	2.01008	2.00319	4.62573e-09	5.33932e-09
	2,5ng/10µL	28.5156	28.5961	28.6407	28.6136	28.5163	28.5667	28.5841	28.5655	0.39794	2.5	2.01008	2.00319	2.15221e-09	2.40508e-09
DEVH1	10,00ng/10µL	23.4174	23.3923	23.2827	27.4063	27.5921	27.5035	23.3641	27.5007	1	10	2.00618	2.00957	8.61743e-08	4.61794e-09	10.0101	0.480012	9.63252	0.465593	0.653989	0.0249766	20.6887	0.121539
	5ng/10µL	24.3588	24.4408	24.4866	28.4727	28.3739	28.5923	24.4288	28.4796	0.69897	5	2.00618	2.00957	4.10643e-08	2.33196e-09	8.87736	0.436753
	2,5ng/10µL	25.4679	25.2308	25.3671	29.4367	29.5582	29.466	25.3552	29.487	0.39794	2.5	2.00618	2.00957	2.15438e-08	1.15447e-09	10.0101	0.480014
Amastin (8.1190)	10,00ng/10µL	32.4345	32.4103	32.5937	30.6352	30.5603	30.591	32.4795	30.5955	1	10	2.0042	1.99623	1.55987e-10	6.53004e-10	0.0181196	0.0678765	0.0175233	0.0689036	0.00177766	0.00177766	-3.9321	0.127245
	5ng/10µL	33.4079	33.6279	33.5315	31.3843	31.3521	31.413	33.5224	31.3831	0.69897	5	2.0042	1.99623	7.55422e-11	3.78858e-10	0.0163309	0.0709562
	2,5ng/10µL	34.3205	34.5878	34.5121	32.5544	32.7439	32.5045	34.4735	32.601	0.39794	2.5	2.0042	1.99623	3.89971e-11	1.63252e-10	0.0181196	0.0678779
HASPA	10,00ng/10µL	29.9505	29.9962	29.97	27.3828	27.4094	27.3476	29.9723	27.38	1	10	2.0123	2.02814	7.90017e-10	3.90569e-09	0.0917694	0.405978	0.0918209	0.392905	0.0226439	0.0226439	-4.27904	0.304242
	5ng/10µL	30.8169	30.8937	30.8637	28.3383	28.3943	28.3363	30.8581	28.3563	0.69897	5	2.0123	2.02814	4.25218e-10	1.95824e-09	0.0919245	0.366758
	2,5ng/10µL	31.9786	31.938	31.9476	29.3049	29.36	29.3564	31.9547	29.3405	0.39794	2.5	2.0123	2.02814	1.97506e-10	9.76416e-10	0.0917689	0.40598
HASPB	10,00ng/10µL	29.7235	29.7285	29.7613	27.1355	27.1191	27.0993	29.7378	27.1179	1	10	2.01552	1.99268	8.87635e-10	7.58372e-09	0.103109	0.78829	0.100881	0.757935	0.052592	0.052592	-7.51319	0.590718
	5ng/10µL	30.7163	30.7139	30.7285	28.1609	28.1139	28.1752	30.7196	28.15	0.69897	5	2.01552	1.99268	4.46047e-10	3.72262e-09	0.0964274	0.697207
	2,5ng/10µL	31.7126	31.7219	31.7128	29.1811	29.0917	29.1129	31.7157	29.1286	0.39794	2.5	2.01552	1.99268	2.21904e-10	1.89595e-09	0.103105	0.788308
SHERP	10,00ng/10µL	29.7393	29.7389	29.7333	28.1298	28.1215	28.1295	29.7372	28.127	1	10	2.01444	1.98805	9.02196e-10	4.03779e-09	0.1048	0.419709	0.102258	0.404996	0.0254912	0.0254912	-3.96054	0.312225
	5ng/10µL	30.7323	30.7429	30.7207	29.1403	29.1397	29.1567	30.732	29.1456	0.69897	5	2.01444	1.98805	4.49495e-10	2.00524e-09	0.0971727	0.375561
	2,5ng/10µL	31.7489	31.7367	31.6642	30.1304	30.1579	30.1449	31.7166	30.1444	0.39794	2.5	2.01444	1.98805	2.25552e-10	1.00946e-09	0.1048	0.419718
GLS	10,00ng/10µL	27.5624	27.532	27.577	25.1875	25.2296	25.2442	27.5572	25.2204	1	10	2.005	1.95917	4.72687e-09	4.3032e-08	0.549079	4.47297	0.533545	4.30481	0.29128	0.29128	-8.06831	0.613596
	5ng/10µL	28.5712	28.565	28.5964	26.2614	26.2738	26.2864	28.5775	26.2739	0.69897	5	2.005	1.95917	2.32437e-09	2.1189e-08	0.502487	3.96847
	2,5ng/10µL	29.5192	29.5541	29.5767	27.2863	27.2689	27.29	29.55	27.2818	0.39794	2.5	2.005	1.95917	1.18171e-09	1.07579e-08	0.54907	4.473
TryX	10,00ng/10µL	29.0042	28.9915	28.9859	27.1356	27.1903	27.1475	28.9939	27.1578	1	10	2.00005	1.99635	1.86913e-09	7.01811e-09	0.217121	0.729498	0.211666	0.710767	0.0324553	0.0324553	-3.35797	0.198995
	5ng/10µL	30.0054	30.0108	29.9927	28.1132	28.1297	28.1335	30.0029	28.1255	0.69897	5	2.00005	1.99635	9.28681e-10	3.59492e-09	0.200764	0.673291
	2,5ng/10µL	30.9999	30.9842	30.9974	29.1895	29.1868	29.1129	30.9938	29.1631	0.39794	2.5	2.00005	1.99635	4.67272e-10	1.75454e-09	0.217113	0.729513
